# Supplementary material for: Evaluating the Test–Retest Reliability of Five Low-Cost, Perturbation-Based Functional Tests for Balance Recovery in Older Adults
Source: Sports (Basel). 2025 Nov 3;13(11):375. doi: 10.3390/sports13110375 (PMC12655952; doi:10.3390/sports13110375)
Supplement: Supplementary file 1 [file sports-13-00375-s001.zip]

Archive with 1 entries (1 files):
- sports-3845303-supplementary.pdf
